# Supplementary material for: Shifting Attitudes from Willingness to Uptake in COVID-19 and Influenza Vaccination—Associated Factors and Reported Reasons
Source: Vaccines (Basel). 2026 Jun 25;14(7):555. doi: 10.3390/vaccines14070555 (PMC13431380; doi:10.3390/vaccines14070555)
Supplement: Supplementary file 1 [file vaccines-14-00555-s001.zip]

Archive with 1 entries (1 files):
- vaccines-4341820-supplementary.pdf
